# Supplementary material for: Effects of Long-Term Intervention with Losartan, Aspirin and Atorvastatin on Vascular Remodeling in Juvenile Spontaneously Hypertensive Rats
Source: Molecules. 2023 Feb 15;28(4):1844. doi: 10.3390/molecules28041844 (PMC9965824; doi:10.3390/molecules28041844)
Supplement: Supplementary file 1 [file molecules-28-01844-s001.zip]

Archive with 1 entries (1 files):
- molecules-2185435-supplementary.pdf
